# Supplementary material for: First record of the genus Rasnitsynoryctes Belokobylskij, 2011 (Hymenoptera, Braconidae, Doryctinae) in Vietnam, with the description of a new species
Source: Zookeys. 2019 Jun 10;854:17–24. doi: 10.3897/zookeys.854.34810 (PMC6579794; doi:10.3897/zookeys.854.34810)
Supplement: XML Treatment for Rasnitsynoryctes [file zookeys.854.34810-treatment1.xml]

<!DOCTYPE tp:taxon-treatment
  PUBLIC "-//TaxonX//DTD Taxonomic Treatment Publishing DTD v0 20100105//EN" "tax-treatment-NSO.dtd">
<tp:taxon-treatment xmlns:tp="http://www.plazi.org/taxpub"><tp:treatment-meta><kwd-group><label>Taxon classification</label><kwd><named-content xmlns:xlink="http://www.w3.org/1999/xlink" content-type="kingdom">Animalia</named-content></kwd><kwd><named-content xmlns:xlink="http://www.w3.org/1999/xlink" content-type="order">Hymenoptera</named-content></kwd><kwd><named-content xmlns:xlink="http://www.w3.org/1999/xlink" content-type="family">Braconidae</named-content></kwd></kwd-group><mixed-citation publication-type="journal"><person-group><name><surname>Long</surname><given-names>Khuat Dang</given-names></name><name><surname>Belokobylskij</surname><given-names>Sergey A.</given-names></name></person-group><article-title>First record of the genus <italic><tp:taxon-name><tp:taxon-name-part taxon-name-part-type="genus" reg="Rasnitsynoryctes">Rasnitsynoryctes</tp:taxon-name-part></tp:taxon-name></italic> Belokobylskij, 2011 (<tp:taxon-name><tp:taxon-name-part taxon-name-part-type="order">Hymenoptera</tp:taxon-name-part></tp:taxon-name>, <tp:taxon-name><tp:taxon-name-part taxon-name-part-type="family">Braconidae</tp:taxon-name-part></tp:taxon-name>, <tp:taxon-name><tp:taxon-name-part taxon-name-part-type="subfamily">Doryctinae</tp:taxon-name-part></tp:taxon-name>) in Vietnam, with the description of a new species</article-title><source>Zookeys</source><day>10</day><month>6</month><year>2019</year><volume>854</volume><fpage>17</fpage><lpage>24</lpage><pub-id pub-id-type="doi">10.3897/zookeys.854.34810</pub-id></mixed-citation></tp:treatment-meta><tp:nomenclature><label>Genus</label><tp:taxon-name>
            <tp:taxon-name-part taxon-name-part-type="genus" reg="Rasnitsynoryctes">Rasnitsynoryctes</tp:taxon-name-part>
          </tp:taxon-name><tp:taxon-authority>Belokobylskij, 2011</tp:taxon-authority><tp:nomenclature-citation-list><tp:nomenclature-citation><tp:taxon-name>
                <tp:taxon-name-part taxon-name-part-type="genus" reg="Rasnitsynoryctes">Rasnitsynoryctes</tp:taxon-name-part>
              </tp:taxon-name><comment>Belokobylskij, 2011: 241.</comment></tp:nomenclature-citation></tp:nomenclature-citation-list></tp:nomenclature><tp:treatment-sec sec-type="Type-species" id="SECID0EMGAC"><title>Type-species.</title><p><italic><tp:taxon-name><tp:taxon-name-part taxon-name-part-type="genus" reg="Rasnitsynoryctes">Rasnitsynoryctes</tp:taxon-name-part><tp:taxon-name-part taxon-name-part-type="species" reg="alexandri">alexandri</tp:taxon-name-part></tp:taxon-name></italic> Belokobylskij, 2011.</p></tp:treatment-sec><tp:treatment-sec sec-type="description" id="SECID0E4GAC"><title>Diagnostic characters.</title><p>Frons weakly concave. Eyes glabrous. Occipital carina dorsally complete, obliterate below at long distance above hypostomal carina. Malar suture absent. Postgenal bridge rather wide. Maxillary palpi long. Notauli complete. Precoxal sulcus narrow and long. Prepectal carina complete. Propodeum with finely delineated basolateral areas; lateral tubercles and propodeal bridge absent. Pterostigma of fore wing rather narrow. Marginal (radial) cell not shortened. Vein m-cu (recurrent) weakly antefurcal. Discal (discoidal) cell sessile anteriorly. Vein CU1a (parallel) arising from posterior 0.2–0.25 of apical margin of subdiscal (brachial) cell. Subdiscal (brachial) cell closed postero-apically by vein CU1b (brachial). Veins 2A and a (first and second transverse anal veins) absent. Hind wing with 5–6 hamuli. Marginal (radial) cell without additional transverse vein r. Subbasal (submedial) cell short; vein M+CU (first abscissa of mediocubital) 0.35–0.40 times as long as vein 1-M (second abscissa). Vein m-cu (recurrent) short, distinctly slanted toward base of wing. Fore tibia with short and thick spines arranged in almost single line. Hind coxa with distinct basoventral tooth. Hind tibia inner spur distinctly sinuate (Fig. <xref ref-type="fig" rid="F2">15</xref>) and with inner expansion in apical third. Basitarsus of hind tarsus 0.9–1.1 times as long as second-fifth segments combined. First metasomal tergite not petiolate, long and wide; acrosternite of first segment short, about 0.15 times as long as first tergite. Dorsope of first tergite large; spiracular tubercles situated in basal 0.25 of tergite. Second tergite with deep, weakly convergent posteriorly and fused with second suture sublateral furrows. Suture between second and third tergites rather deep, narrow, widely curved medially and laterally with distinct breaks. Second to sixth tergites with separate laterotergites. All tergites and laterotergites covered by very dense, short, white setae. Ovipositor apically with two obtuse, small dorsal nodes.</p></tp:treatment-sec><tp:treatment-sec><!--Section generated to contain objects referenced in tp:taxon-treatment.--><fig id="F2" position="float" orientation="portrait"><label>Figure 2–16.</label><caption><p><italic><tp:taxon-name><tp:taxon-name-part taxon-name-part-type="genus" reg="Rasnitsynoryctes">Rasnitsynoryctes</tp:taxon-name-part><tp:taxon-name-part taxon-name-part-type="species" reg="vietnamicus">vietnamicus</tp:taxon-name-part></tp:taxon-name></italic> sp. nov., female, holotype <bold>2</bold> head, dorsal view <bold>3</bold> head, front view <bold>4</bold> head, lateral view <bold>5</bold> mesonotum <bold>6</bold> mesosoma, lateral view <bold>7</bold> propodeum <bold>8</bold> fore wing <bold>9</bold> hind wing <bold>10</bold> first metasomal tergite <bold>11</bold> hind coxa, outer side <bold>12</bold> second-fifth metasomal tergites <bold>13</bold> hind femur, outer side <bold>14</bold> hind tibia, outer side <bold>15</bold> inner spur of hind tibia <bold>16</bold> hind wing hamuli.</p></caption><graphic xmlns:xlink="http://www.w3.org/1999/xlink" xlink:href="zookeys-854-017-g002.jpg" position="float" orientation="portrait" xlink:type="simple" id="oo_309045.jpg"/></fig></tp:treatment-sec></tp:taxon-treatment>
