# Supplementary material for: First record of the genus Rasnitsynoryctes Belokobylskij, 2011 (Hymenoptera, Braconidae, Doryctinae) in Vietnam, with the description of a new species
Source: Zookeys. 2019 Jun 10;854:17–24. doi: 10.3897/zookeys.854.34810 (PMC6579794; doi:10.3897/zookeys.854.34810)
Supplement: XML Treatment for Rasnitsynoryctes vietnamicus [file zookeys.854.34810-treatment2.xml]

<!DOCTYPE tp:taxon-treatment
  PUBLIC "-//TaxonX//DTD Taxonomic Treatment Publishing DTD v0 20100105//EN" "tax-treatment-NSO.dtd">
<tp:taxon-treatment xmlns:tp="http://www.plazi.org/taxpub"><tp:treatment-meta><kwd-group><label>Taxon classification</label><kwd><named-content xmlns:xlink="http://www.w3.org/1999/xlink" content-type="kingdom">Animalia</named-content></kwd><kwd><named-content xmlns:xlink="http://www.w3.org/1999/xlink" content-type="order">Hymenoptera</named-content></kwd><kwd><named-content xmlns:xlink="http://www.w3.org/1999/xlink" content-type="family">Braconidae</named-content></kwd></kwd-group><mixed-citation publication-type="journal"><person-group><name><surname>Long</surname><given-names>Khuat Dang</given-names></name><name><surname>Belokobylskij</surname><given-names>Sergey A.</given-names></name></person-group><article-title>First record of the genus <italic><tp:taxon-name><tp:taxon-name-part taxon-name-part-type="genus" reg="Rasnitsynoryctes">Rasnitsynoryctes</tp:taxon-name-part></tp:taxon-name></italic> Belokobylskij, 2011 (<tp:taxon-name><tp:taxon-name-part taxon-name-part-type="order">Hymenoptera</tp:taxon-name-part></tp:taxon-name>, <tp:taxon-name><tp:taxon-name-part taxon-name-part-type="family">Braconidae</tp:taxon-name-part></tp:taxon-name>, <tp:taxon-name><tp:taxon-name-part taxon-name-part-type="subfamily">Doryctinae</tp:taxon-name-part></tp:taxon-name>) in Vietnam, with the description of a new species</article-title><source>Zookeys</source><day>10</day><month>6</month><year>2019</year><volume>854</volume><fpage>17</fpage><lpage>24</lpage><pub-id pub-id-type="doi">10.3897/zookeys.854.34810</pub-id></mixed-citation></tp:treatment-meta><tp:nomenclature><tp:taxon-name>
            <tp:taxon-name-part taxon-name-part-type="genus" reg="Rasnitsynoryctes">Rasnitsynoryctes</tp:taxon-name-part>
            <tp:taxon-name-part taxon-name-part-type="species" reg="vietnamicus">vietnamicus</tp:taxon-name-part>
            <object-id xmlns:xlink="http://www.w3.org/1999/xlink" content-type="zoobank" xlink:type="simple">http://zoobank.org/19483512-1317-41D9-BE8C-B2CC3F6BCB40</object-id>
          </tp:taxon-name><tp:taxon-authority>Long &amp; Belokobylskij</tp:taxon-authority><tp:taxon-status xmlns:xlink="http://www.w3.org/1999/xlink" xlink:type="simple">sp. nov.</tp:taxon-status><xref ref-type="fig" rid="F1">Figs 1</xref><xref ref-type="fig" rid="F2">, 2–16</xref></tp:nomenclature><tp:treatment-sec sec-type="type material" id="SECID0EYIAC"><title>Type material.</title><p>Holotype, female, “Doryc. 673”, NE Vietnam: Bac Giang, Son Dong, Yen Tu <abbrev xmlns:xlink="http://www.w3.org/1999/xlink" xlink:title="Nature Reserve" id="ABBRID0E5IAC" xlink:type="simple">NR</abbrev>, 300 m, 4.vii.2010 (PT Nhi leg.) (<abbrev xmlns:xlink="http://www.w3.org/1999/xlink" content-type="instituion" xlink:title="Braconidae Collection of the Institute of Ecology &amp; Biological Resources" id="ABBRID0ECJAC" xlink:type="simple">IEBR</abbrev>).</p></tp:treatment-sec><tp:treatment-sec sec-type="Comparative diagnosis" id="SECID0EHJAC"><title>Comparative diagnosis.</title><p>The new species, <italic><tp:taxon-name><tp:taxon-name-part taxon-name-part-type="genus" reg="Rasnitsynoryctes">Rasnitsynoryctes</tp:taxon-name-part><tp:taxon-name-part taxon-name-part-type="species" reg="vietnamicus">vietnamicus</tp:taxon-name-part></tp:taxon-name></italic> sp. nov., is very similar to the type species of the genus, <italic><tp:taxon-name><tp:taxon-name-part taxon-name-part-type="genus" reg="Rasnitsynoryctes">R.</tp:taxon-name-part><tp:taxon-name-part taxon-name-part-type="species" reg="alexandri">alexandri</tp:taxon-name-part></tp:taxon-name></italic> Belokobylskij, 2011, from Malaysia; the differences between these species are showed in the key below after description.</p><fig id="F1" position="float" orientation="portrait"><label>Figure 1.</label><caption><p>Habitus in dorsal view of <italic><tp:taxon-name><tp:taxon-name-part taxon-name-part-type="genus" reg="Rasnitsynoryctes">Rasnitsynoryctes</tp:taxon-name-part><tp:taxon-name-part taxon-name-part-type="species" reg="vietnamicus">vietnamicus</tp:taxon-name-part></tp:taxon-name></italic> sp. nov., female, holotype.</p></caption><graphic xmlns:xlink="http://www.w3.org/1999/xlink" xlink:href="zookeys-854-017-g001.jpg" position="float" orientation="portrait" xlink:type="simple" id="oo_309044.jpg"/></fig></tp:treatment-sec><tp:treatment-sec sec-type="description" id="SECID0E2KAC"><title>Description.</title><p>Female. Body length 11.7 mm, fore wing length 8.6 mm, ovipositor sheath 12.0 mm (Fig. <xref ref-type="fig" rid="F1">1</xref>).</p><p><italic>Head</italic>. Antennae with more than 48 segments (apical segments missing); scapus 1.4 times as long as its maximum width (14 : 10); third segment almost as long as fourth segment (27 : 26); middle segments 3.5–3.7 times as long as their width. Head width (dorsal view) 1.2 times its median length (64 : 52), head roundly narrowed behind eyes (Fig. <xref ref-type="fig" rid="F2">2</xref>), length of eye 1.6 times as long as temple (44 : 28); ocelli rather small, <abbrev xmlns:xlink="http://www.w3.org/1999/xlink" xlink:title="minimum postocellar line" id="ABBRID0ENLAC" xlink:type="simple">POL</abbrev> : <abbrev xmlns:xlink="http://www.w3.org/1999/xlink" xlink:title="maximum diameter of posterior ocellus" id="ABBRID0ERLAC" xlink:type="simple">OD</abbrev> : <abbrev xmlns:xlink="http://www.w3.org/1999/xlink" xlink:title="minimum ocular-ocellar line" id="ABBRID0EVLAC" xlink:type="simple">OOL</abbrev> = 7 : 5 : 8; in lateral view, eye 1.4 times as long as temple (25 : 18) (Fig. <xref ref-type="fig" rid="F2">4</xref>); maxillary palp 1.8 times as long as height of head (103 : 57); face width 1.4 times length of face and clypeus combined (35 : 25) (Fig. <xref ref-type="fig" rid="F2">3</xref>); malar space 0.7 times basal width of mandible (11 : 15); width of hypoclypeal depression equal to distance from edge of depression to eye (15 : 15); distance between tentorial pits 1.45 times distance from pit to eye (16 : 11); occipital carina not fused below with hypostomal carina above base of mandible but almost faded with patch of coarse rugosities near base of mandible.</p><p><italic>Mesosoma</italic>. Length 2.3 times its height (77 : 34); mesoscutum highly and perpendicularly elevated above pronotum; median lobe of mesoscutum with distinct median longitudinal depression (Fig. <xref ref-type="fig" rid="F2">5</xref>); notauli deep, crenulate anteriorly, widened posteriorly, coarsely rugose (Fig. <xref ref-type="fig" rid="F2">5</xref>); pronotal sides largely crenulate medially, granulate ventrally (Fig. <xref ref-type="fig" rid="F2">6</xref>); prescutellar depression with only median carina, 0.3 times as long as scutellum (6 : 19); subalar depression wide and deep, with oblique rugosity; precoxal sulcus long, shallow, almost smooth (Fig. <xref ref-type="fig" rid="F2">6</xref>); metapleuron setose, coarsely rugose; propodeum with median carina in basal 0.3 of propodeum, without delineated areola (Fig. <xref ref-type="fig" rid="F2">7</xref>).</p><p><italic>Wings</italic>. Length of fore wing 4.25 times as long as its maximum width (102 : 24) (Fig. <xref ref-type="fig" rid="F2">8</xref>); vein 1-R1 (metacarp) 1.5 times as long as pterostigma (58 : 38); length of pterostigma 4.75 times its width (38 : 8); vein r (radial) omitting before middle of pterostigma, 0.6 times as long as vein 2-SR (first radiomedial) and 0.35 times as long as vein 3-SR (second radial abscissa); r : 2-SR : 3-SR : SR1 (third radial abscissa) = 9 : 16 : 26 : 42; basal length of second submarginal (second radiomedial) cell 2.8 times its maximum width (36 : 13), 1.1 times length of subdiscal (brachial) cell basally (36 : 32); vein 1-CU1 : cu-a (nervulus) : 2-CU1 = 5 : 6 : 28; vein m-cu (recurrent) oblique. Length of hind wing 5.5 times as long as its maximum width (77 : 14); vein M+CU (first mediocubital abscissa) short, 0.3 times as long as vein 1-M (second mediocubital abscissa) (Fig. <xref ref-type="fig" rid="F2">9</xref>); vein M+CU : 1-M : r-m (basal) = 16 : 58 : 30.</p><p><italic>Legs</italic>. Inner side of fore tibia with row of short robust spines; middle basitarsus 15.0 times as long as its width (60 : 4) and 0.9 times as long as tarsal segments 2–4 combined (60 : 68); hind coxa 1.6 times as long as its maximum width (52 : 35) (Fig. <xref ref-type="fig" rid="F2">11</xref>); hind femur, tibia and basitarsus 4.25, 14 and 12 times their maximum width, respectively (85 : 20; 140 : 14; 72 : 6) (Figs <xref ref-type="fig" rid="F2">13</xref>, <xref ref-type="fig" rid="F2">14</xref>); hind basitarsus 0.5 times as long as hind tibia (72 : 140); and 1.1 times as long as hind tarsal segments 2–5 combined (72 : 68); second segment of hind tarsus 0.4 times as long as basitarsus (38 : 72); fourth segment 0.5 times as long as fifth tarsal segment (without pretarsus) (7 : 14).</p><p><italic>Metasoma</italic>. Metasoma 1.4 times as long as head and mesosoma combined (69 : 48); first metasomal tergite with large dorsope (Fig. <xref ref-type="fig" rid="F2">10</xref>); first tergite 2.3 times as long as its maximum width (86 : 38) (Fig. <xref ref-type="fig" rid="F2">10</xref>), 2.5 times as long as propodeum (86 : 35); second tergite with U-shaped medial area, emarginated by rather wide and crenulate lateral furrows fused with suture between second and third tergites (Fig. <xref ref-type="fig" rid="F2">12</xref>); medial length of second tergite 0.98 times its basal width (47 : 48), 1.1 times medial length of third tergite (47 : 43) (Fig. <xref ref-type="fig" rid="F2">12</xref>); ovipositor sheath slightly longer than body, and 1.4 times longer than fore wing (120 : 86).</p><p><italic>Sculpture and pubescence</italic>. Frons rugose; vertex finely transversely striate; temple finely rugose-punctate; face largely rugose; clypeus and malar space with dense long setae; malar space largely rugose-punctate contrasting to rather smooth area between hypostomal carina and malar space; notauli largely rugose (Fig. <xref ref-type="fig" rid="F2">5</xref>); median and lateral lobes of mesoscutum rugose-coriaceous; scutellum finely and densely punctate; pronotum granulate ventrally, rugose dorsally; mesopleuron coriaceous; subalar depression with oblique rugosities; metapleuron setose, largely rugose; propodeum foveolate-rugose (Fig. <xref ref-type="fig" rid="F2">7</xref>); hind coxa finely and densely punctate laterally, finely rugose-punctate dorsally; first metasomal tergite and medial area of second tergite foveolate-rugose; third tergite largely rugose in basal 0.7, smooth in apical 0.3; fourth tergite largely rugose basally and laterally, finely rugose medially and almost smooth with sparse punctures apically; fifth–sixth tergites finely rugose-punctate basally and laterally, almost smooth apically; ovipositor sheath covered with short dense setae.</p><p><italic>Colour</italic>. Black body; antenna brown; head mainly dark brown, subalar space brownish yellow; palpi white; fore and middle legs yellow, except coxa, trochanters and trochantellus cream white; hind coxa and femur black, trochanters and trochantellus yellow, hind tibia (except yellow basal area) and tarsus infuscate; tegula yellow; fore wing subhyaline, its veins brown, outside area of vein r beneath pterostigma brownish; ovipositor sheath brown.</p><fig id="F2" position="float" orientation="portrait"><label>Figure 2–16.</label><caption><p><italic><tp:taxon-name><tp:taxon-name-part taxon-name-part-type="genus" reg="Rasnitsynoryctes">Rasnitsynoryctes</tp:taxon-name-part><tp:taxon-name-part taxon-name-part-type="species" reg="vietnamicus">vietnamicus</tp:taxon-name-part></tp:taxon-name></italic> sp. nov., female, holotype <bold>2</bold> head, dorsal view <bold>3</bold> head, front view <bold>4</bold> head, lateral view <bold>5</bold> mesonotum <bold>6</bold> mesosoma, lateral view <bold>7</bold> propodeum <bold>8</bold> fore wing <bold>9</bold> hind wing <bold>10</bold> first metasomal tergite <bold>11</bold> hind coxa, outer side <bold>12</bold> second-fifth metasomal tergites <bold>13</bold> hind femur, outer side <bold>14</bold> hind tibia, outer side <bold>15</bold> inner spur of hind tibia <bold>16</bold> hind wing hamuli.</p></caption><graphic xmlns:xlink="http://www.w3.org/1999/xlink" xlink:href="zookeys-854-017-g002.jpg" position="float" orientation="portrait" xlink:type="simple" id="oo_309045.jpg"/></fig></tp:treatment-sec><tp:treatment-sec sec-type="Male" id="SECID0EQAAE"><title>Male.</title><p>Unknown.</p></tp:treatment-sec><tp:treatment-sec sec-type="etymology" id="SECID0EVAAE"><title>Etymology.</title><p>The new species is named after the country (Vietnam) where the holotype was collected.</p></tp:treatment-sec><tp:treatment-sec sec-type="distribution" id="SECID0E1AAE"><title>Distribution.</title><p>North-eastern Vietnam (Bac Giang Province).</p></tp:treatment-sec></tp:taxon-treatment>
